# Supplementary material for: Chronic clinical signs of upper respiratory tract disease associate with gut and respiratory microbiomes in a cohort of domestic felines
Source: PLoS One. 2022 Dec 1;17(12):e0268730. doi: 10.1371/journal.pone.0268730 (PMC9714858; doi:10.1371/journal.pone.0268730)
Supplement: S1 Table — (XLSX) [file pone.0268730.s001.xlsx]

## Sheet: Animal Metadata
Animal_ID	Household	Status	PCR_Result	Ocular_Cx	Nasal_Cx	Oral_Cx	Resp_Cx	MB	Sample_Collecton_Date	Collector	Date_Of_Birth	Age_in_Years	Sex	Reproductive_Status	Breed	Rabies_Vx	Rabies_Vx_Date	FVRCP_Vx_Date	FVRCP_Vx_Type	Last_FeLV_Test_Date	Indoor_Outdoor	Contact_to_Outdoor	N_Cats_In_Household	Diet_Type	Diet_Brand	Medications_Supplements	Medication_Supplement_List	Anti_Flea_Medication_Use	Anti_Flea_Product_Name	Anti_Flea_Product_Date_Last_Applied	Anti_Tick_Medication_Use	Anti_Tick_Product_Name	Anti_Tick_Date_Last_Applied	Anti_Heartworm_Medication_Use	Anti_Heartworm_Medication_Name	Last_HW_Test_Date	Last_Deworming_Date	Deworming_Product_Name	Last_Veterinary_Care	Last_Veterinary_Care_Reason	Last_Veterinary_Care_Medications	Duration_Of_Antibiotic_Treatment	Last_Possible_Day_of_Antibiotic_Treatment	Date_of_First_URI_Dx	Date_of_Last_URI_Signs	Last_URI_Tx_Date	Last_URI_Tx	Time_Living_With_Other_Cats_In_Household	FeLV_FIV_HW
1	A	Case	Negative	1	1	0	0	N	2019-01-25	BRB/RH	2010	9	Male	Neutered	Siamese	Yes	2018-12-01	2018-12-01	Injectable	N/A	Indoor / Outdoor	No	1	Dry and Wet	Royal Canin Dry Dental + Friskies Wet Food	No	N/A	Yes	Revolution	2018-12-01	No	N/A	N/A	Yes	Revolution	2018-12-01	2018-12-01	Revolution	~2018	Preventative Care	None	N/A	N/A	2010	Today	~2014	Antibiotic tx - unknown type	> 1 year	N/N/N
2	A	Control	Negative	0	0	0	0	G, N	2019-01-25	BRB/RH	2015	4	Male	Neutered	DLH	Yes	2018-12-01	N/A	N/A	N/A	Indoor Only	No	1	Dry and Wet	Royal Canin Dry Dental + Friskies Wet Food	No	N/A	Yes	Revolution	2018-12-01	No	N/A	N/A	Yes	Revolution	2018-12-01	2018-12-01	Revolution	~2018	Preventative Care	None	N/A	N/A	Never	Never	N/A	N/A	> 1 year	N/N/N
3	B	Case	FeHV-1	0	1	0	0	G, N	2019-01-31	BRB/RH/SMD	2008	11	Female	Neutered	Manx/Desert Lynx	Yes	2018-06-01	2018-06-01	Injectable	2018-06-01	Outdoor / Indoor	Yes	2	Dry	Hill's I/D	No	N/A	Yes	Advantage II	2019-01-01	No	N/A	N/A	No	N/A	N/A	2018-10-01	Unknown	~June 2018	Preventative Care	None	N/A	N/A	From birth.	Chronic	>1.5 years ago	Lysine	11 years	N/N/N
4	B	Control	Negative	0	0	0	0	G, N	2019-01-31	BRB/RH/SMD	2008	11	Male	Neutered	Manx/Desert Lynx	Yes	2018-06-01	2018-06-01	Injectable	2018-06-01	Outdoor / Indoor	Yes	2	Dry	Hill's I/D	No	N/A	Yes	Advantage II	2019-01-01	No	N/A	N/A	No	N/A	N/A	2018-10-01	Unknown	~June 2018	Preventative Care	None	N/A	N/A	Never	Never	N/A	N/A	11 years	N/N/N
5	C	Control	Negative	0	0	0	0	N	2019-02-04	BRB/RH	2015	4	Male	Neutered	Siamese Mix	Yes	2015-02-10	2015-02-10	Injectable	2015-02-10	Indoor Only	No	1	Canned	Hill's C/D	No	N/A	Yes - Summer Only	Advantage II	2018-06-01	No	N/A	N/A	No	N/A	N/A	1905-07-07	Unknown	~March 2016	Urinary blockage	Unknown	N/A	N/A	Never	Never	N/A	N/A	3-4 years	N/N/N
6	C	Case	Negative	1	0	0	0	G, N	2019-02-04	BRB/RH	2009	10	Female	Neutered	DSH	Yes	2015-02-10	2015-02-10	Injectable	2015-02-10	Indoor Only	No	1	Dry	Abound	No	N/A	Yes - Summer Only	Advantage II	2018-06-01	No	N/A	N/A	No	N/A	N/A	1905-07-07	Unknown	~June 2015	Preventative Care	None	N/A	N/A	2014	Chronic	None	N/A	3-4 years	N/N/N
7	D	Case	Negative	1	1	1	1	N*	2019-02-04	BRB/RH/SMD	2013	6	Male	Neutered	DMH	Yes	2018-01-01	2018-01-01	Injectable	N/A	Indoor Only	No	6 with occasional fosters	Dry	S/O Hydrolyzed	No	N/A	Yes - Summer Only	Revolution	2018-09-01	No	N/A	N/A	Yes	Revolution	2018-09-01	2018-09-01	Revolution	9/1/2018 and Rx filled remotely in 11/2018 without vet recheck	URI	Enrofloxacin	Unknown	Unknown when course finished	As kitten	Today	~11/1/2018	Baytril	> 6 years	N/N/N
8	D	Case	FCV, FeHV-1	1	1	1	0	G, N	2019-02-04	BRB/RH/SMD	2010	9	Male	Neutered	DSH	Yes	2018-01-02	2018-01-02	Injectable	N/A	Indoor Only	No	6 with occasional fosters	Dry	S/O Hydrolyzed	No	N/A	Yes - Summer Only	Revolution	2018-09-02	No	N/A	N/A	Yes	Revolution	2018-09-02	2018-09-02	Revolution	~Early 2018	Stomatitis	Doxycycline	14 days	~2018	1.5 years ago	Today	2018	Doxycycline	> 6 years	N/N/N
9	D	Case	Bb, FeHV-1, Mf	1	0	0	1	G, N	2019-02-04	BRB/RH/SMD	2013	6	Female	Neutered	DSH	Yes	2018-01-03	2018-01-03	Injectable	N/A	Indoor Only	No	6 with occasional fosters	Dry	S/O Hydrolyzed	No	N/A	Yes - Summer Only	Revolution	2018-09-03	No	N/A	N/A	Yes	Revolution	2018-09-03	2018-09-03	Revolution	~2016	Asthma & Cystitis	Unknown	N/A	N/A	Never	Never	None	N/A	> 6 years	N/N/N
10	D	Case	FCV	1	0	1	0	G, N	2019-02-04	BRB/RH/SMD	2010	9	Male	Neutered	DSH	Yes	2018-01-04	2018-01-04	Injectable	N/A	Indoor Only	No	6 with occasional fosters	Dry	S/O Hydrolyzed	No	N/A	Yes - Summer Only	Revolution	2018-09-04	No	N/A	N/A	Yes	Revolution	2018-09-04	2018-09-04	Revolution	1/20/2019	Preventative Care	None	N/A	N/A	Never	Few weeks ago	None	N/A	> 6 years	N/N/N
11	E	Case	Negative	1	1	0	1	G, N	2019-02-07	BRB/RH	2014	5	Male	Neutered	DSH	Yes	2018-08-01	2018-08-01	Injectable	N/A	Indoor Only	No	3 (1 added in 11/2018)	Dry and Wet	Hill's	Yes	Lysine	Yes	Revolution	2019-01-07	No	N/A	N/A	Yes	Revolution	2019-01-07	2019-01-07	Revolution	8/1/2018 and 4/2018	Preventative / URI	Doxycycline	10 days	2018-05-10	2014-04-30	Current	~4/1/2018	Doxycycline, Lysine, Fortiflora	~5 years	N/N/N
12	E	Control	Negative	0	0	0	0	G, N	2019-02-07	BRB/RH	2014	5	Female	Neutered	Siamese Mix	Yes	2018-08-01	2018-08-01	Injectible	N/A	Indoor Only	No	3 (1 added in 11/2018)	Dry and Wet	Hill's	No	N/A	Yes	Revolution	2019-01-07	No	N/A	N/A	Yes	Revolution	2019-01-07	2019-01-07	Revolution	~August 2017	Preventative Care	None	N/A	N/A	Never	Never	N/A	N/A	~5 years	N/N/N
13	F	Case	Negative	1	0	0	0	G, N	2019-02-21	BRB/RH	2015	4	Female	Neutered	DSH	Yes	2018-12-01	2017	Injectable	N/A	Indoor Only	No	3	Canned	Merrick and Weruva	No	N/A	Yes	Revolution	2019-01-01	No	N/A	N/A	Yes	Revolution	2019-01-01	N/A	N/A	~December 2018	Preventative Care	None	N/A	N/A	2017	Within 1 month.	~2017	Antibiotics, Clavamox.	2 years	N/N/N
14	F	Control	Negative	0	0	0	0	G, N	2019-02-21	BRB/RH	2013	6	Male	Neutered	DSH	Yes	2018-08-01	2018-08-01	Injectable	N/A	Indoor Only	No	3	Canned	Merrick	No	N/A	Yes	Revolution	2019-01-01	No	N/A	N/A	Yes	Revolution	2019-01-01	N/A	N/A	~December 2018	Preventative Care	None	N/A	N/A	Never	Never	N/A	N/A	2 years	N/N/N
15	G	Case	Negative	1	0	0	0	G, N	2019-02-27	BRB/RH	2005	14	Male	Neutered	DSH	Yes	2017-11-30	2017-11-30	Injectable	N/A	Indoor / Outdoor	Yes	3	Dry	Fromm	No	N/A	Yes- Summer Only	Activyl	2018-09-01	No	N/A	N/A	No	N/A	N/A	N/A	N/A	~2017	Preventative Care	N/A	N/A	N/A	Never	Never	None	N/A	1.5 years	N/N/N
16	G	Case	Negative	1	1	0	0	G, N	2019-02-27	BRB/RH	2015	4	Male	Neutered	DSH	Yes	2017-05-22	2017-05-22	Injectable	2016-05-22	Indoor / Outdoor	Yes	3	Dry	Fromm	No	N/A	Yes- Summer Only	Activyl	2018-09-01	No	N/A	N/A	No	N/A	N/A	N/A	N/A	~October 2018	Other, URI treatment	Doxycycline	1 month	2018-11-01	~2/2018	Chronic	~10/1/2018	Doxycycline	1.5 years	N/N/N
17	H	Case	Negative	1	0	0	0	G, N	2019-03-01	BRB/RH	2011	8	Female	Neutered	DSH	Yes	2015	2015	Injectable	2015	Indoor Only	No	3	Dry	Friskies	No	N/A	No	N/A	N/A	No	N/A	N/A	No	N/A	N/A	N/A	N/A	~2015	Preventative care	None	N/A	N/A	Between 2/2016 and 2/2017	Chronic	None	N/A	8 years	N/N/N
18	H	Control	Negative	0	0	0	0	G, N	2019-03-01	BRB/RH	2011	8	Female	Neutered	DSH	Yes	2015	2015	Injectable	2015	Indoor Only	No	3	Dry	Friskies	No	N/A	No	N/A	N/A	No	N/A	N/A	No	N/A	N/A	N/A	N/A	~2015	Preventative care	None	N/A	N/A	Never	Never	N/A	N/A	8 years	N/N/N
[truncated: 5 more columns]

## Sheet: Animal Laboratory Database
Animal_ID	N/A	N/A	N/A	N/A	N/A	N/A	1	2	6	5	11	12	10	7	8	9	3	4	13	14	15	16	17	18
Laboratory	VDL	VDL	VDL	IDEXX	IDEXX	IDEXX	VDL	VDL	VDL	Idexx	VDL	VDL	VDL	VDL	VDL	VDL	VDL	VDL	VDL	VDL	VDL	VDL	VDL	VDL
CBC	Units OSU VDL	Reference Range OSU VDL Low	Reference Range OSU VDL High	Units IDEXX	Referenace Range IDEXX Low	Referenace Range IDEXX High	1	2	6	5	11	12	10	7	8	9	3	4	13	14	15	16	17	18
WBC, total	cells/ul	5500	19500	K/uL	3.9	19	N/A	10630	7710	6.5	N/A	N/A	9980	28169	10500	17340	9620	8200	12730	7340	N/A	7880	10920	N/A
RBC	cells x 10^6/uL	5	10	M/uL	7.12	11.46	N/A	10.63	7.47	8.97	N/A	N/A	9.11	9.06	6.96	7.96	9.03	8.59	10.11	8.77	N/A	9.01	9.4	N/A
Hemoglobin	g/dL	8	15	g/dL	10.3	16.2	N/A	17	11.4	12.7	N/A	N/A	13.4	13.3	9.4	12.6	12.7	12.3	13.6	14	N/A	13.6	14.6	N/A
Hematocrit	%	30	45	%	28.2	52.7	N/A	49.2	35.2	35.1	N/A	N/A	43.2	43.4	32.7	38.2	40.7	40.5	45	45.5	N/A	44.5	50.9; *The EDTA plasma was hemolyzed. This could cause the hematocrit to be artificially lowered and the plasma protein to be artificially increased. Please interpret with caution.	N/A
PCV	%	30	45	N/A	N/A	N/A	N/A	47	31	N/A	N/A	N/A	41	41	31	36	37	37	40	40	N/A	41	45	N/A
MCV	fl	39	55	fL	39	56	N/A	46.3	47.1	39	N/A	N/A	47.4	47.9	47	48	45.1	47.1	44.5	51.9	N/A	49.4	54.1	N/A
MCH	pg	13	17	pg	12.6	16.5	N/A	16	15.3	14.2	N/A	N/A	14.7	14.7	13.5	15.8	14.1	14.3	13.5	16	N/A	15.2	15.5	N/A
MCHC	g/dL	30	38	g/dL	28.5	37.8	N/A	34.6	32.4	36.2	N/A	N/A	31	30.6	28.7	33	31.2	30.4	30.2	30.8	N/A	30.6	28.7	N/A
Red Cell Distribution Width	%	15	19	N/A	N/A	N/A	N/A	16.5	16.4	N/A	N/A	N/A	15.9	15.9	16.7	15.5	15	14.8	16.4	17	N/A	14.5	15.2	N/A
% Reticulocytes	%	N/A	N/A	%	N/A	N/A	N/A	0.5	0.5	0.2	N/A	N/A	0.4	0.9	0.3	0.7	0.5	0.6	0.4	0.6	N/A	0.5	0.3	N/A
# Reticulocytes	cells / uL	0	50000	K/uL	3	50	N/A	52500	40100	18	N/A	N/A	40200	77100	23700	53200	48300	52500	43300	52400	N/A	44200	25100	N/A
MPV	fl	N/A	N/A	N/A	N/A	N/A	N/A	18	20.7	N/A	N/A	N/A	16.9	23.9	22.7	17.7	25.5	22.8	16.9	20.8	N/A	19.4	17.3	N/A
Platelet Count	x 1000 /uL	300	700	K/uL	155	641	N/A	74	284	202	N/A	N/A	39	89	26	56	33	96	229	109	N/A	71	238	N/A
Platelet, comment	NA	N/A	N/A	N/A	N/A	N/A	N/A	Clumped	1+ large platelets, clumped	Clotted, falsely decreased.	N/A	N/A	Appear adequate; clumped	Clumped	Appear adequate; clumped	Appear adequate; clumped	Clumped, many clumps seen on feather edge.	Clumped	Clumped	Clumped	N/A	Appear adequate, Clumped	Clumped	N/A
Plasma Protein	g/dL	6	7.5	N/A	N/A	N/A	N/A	8.6	8.1	N/A	N/A	N/A	8.6	8	9.7	9	9.2	7.5	8	8.6	N/A	8	10	N/A
% Neutrophils	%	35	75	%	N/A	N/A	N/A	46	67	69	N/A	N/A	69	86	86	71	75	52	36	49	N/A	71	81	N/A
% Lymphocytes	%	20	55	%	N/A	N/A	N/A	44	20	22.3	N/A	N/A	19	10	9	22	13	21	58	40	N/A	19	19	N/A
% Monocytes	%	1	4	%	N/A	N/A	N/A	5	6	3.3	N/A	N/A	4	1	2	2	8	6	3	3	N/A	3	0	N/A
% Eosinophils	%	2	12	%	N/A	N/A	N/A	5	4	5.4	N/A	N/A	5	3	2	5	4	20	3	4	N/A	7	0	N/A
% Basophils	%	0	1	%	N/A	N/A	N/A	0	3	0	N/A	N/A	3	0	1	0	0	1	0	2	N/A	0	0	N/A
% Bands	%	0	3	N/A	N/A	N/A	N/A	0	0	N/A	N/A	N/A	0	0	0	0	0	0	0	2	N/A	0	0	N/A
% Metamyelocytes	%	N/A	N/A	N/A	N/A	N/A	N/A	0	0	N/A	N/A	N/A	0	0	0	0	0	0	0	0	N/A	0	0	N/A
% Myelocytes	%	N/A	N/A	N/A	N/A	N/A	N/A	0	0	N/A	N/A	N/A	0	0	0	0	0	0	0	0	N/A	0	0	N/A
% Other	%	N/A	N/A	N/A	N/A	N/A	N/A	0	0	N/A	N/A	N/A	0	0	0	0	0	0	0	0	N/A	0	0	N/A
Nucleated RBC	#/100 WBC	N/A	N/A	N/A	N/A	N/A	N/A	0	0	N/A	N/A	N/A	0	0	0	0	0	0	0	0	N/A	0	0	N/A
# Neutrophils	cells/ul	2500	12500	K/uL	2.62	15.17	N/A	4890	5166	4.485	N/A	N/A	6886	24218	9030	12311	7215	4264	4583	3597	N/A	5595	8845	N/A
# Lymphocytes	cells/ul	1500	7000	K/uL	0.85	5.85	N/A	4677	1542	1.45	N/A	N/A	1896	2816	945	3815	1251	1722	7383	2936	N/A	1497	2075	N/A
# Monocytes	cells/ul	0	850	K/uL	0.04	0.53	N/A	532	463	0.215	N/A	N/A	399	282	210	347	770	492	382	220	N/A	236	0	N/A
# Eosinophils	cells/ul	0	750	K/uL	0.09	2.18	N/A	532	308	0.351	N/A	N/A	499	845	210	867	385	1640	382	294	N/A	552	0	N/A
# Basophils	cells/ul	0	200	K/uL	0	0.1	N/A	0	231	0	N/A	N/A	299	0	105	0		82	0	147	N/A	0	0	N/A
# Bands	cells/ul	0	300	N/A	N/A	N/A	N/A	0	0	N/A	N/A	N/A	0	0	0	0	0	0	0	147	N/A	0	0	N/A
# Metamyelocytes	cells/ul	N/A	N/A	N/A	N/A	N/A	N/A	0	0	N/A	N/A	N/A	0	0	0	0	0	0	0	0	N/A	0	0	N/A
# Myelocytes	cells/ul	N/A	N/A	N/A	N/A	N/A	N/A	0	0	N/A	N/A	N/A	0	0	0	0	0	0	0	0	N/A	0	0	N/A
# Other	cells/ul	N/A	N/A	N/A	N/A	N/A	N/A	0	0	N/A	N/A	N/A	0	0	0	0	0	0	0	0	N/A	0	0	N/A
RBC Morphology	NA	N/A	N/A	N/A	N/A	N/A	N/A	Normal	Anisocytosis few	Slight poikilocytosis and anisocytosis	N/A	N/A	Echinocytes Few	Echinocytes Few	Echinocytes Few	Polychromasia Few	Anisocytosis Few	Normal	Echinocytes Few	Echinocytes 1+, Polychromasia Rare	N/A	Echinocytes Few	Anisocytosis 1+	N/A
WBC Morphology	NA	N/A	N/A	N/A	N/A	N/A	N/A	Cytoplasmic vaculoation Few; Dohle bodies Few	Cytoplasmic vacuolation rare	N/A	N/A	N/A	Cytoplasmic variation +1; Dohle bodies Rare	Cytoplasmaic vacuolation Few; Dohle bodies Few	Cytoplasmic vacuolation 1+; Dohle bodies Few; Neutrophil hyposegmentation Few	Cytoplasmic Vacuolation few; dohle bodies few; neutrophil hyposegmentation few	WBC morphology is not well preserved due to in-vitro aging. This may affect accuracy of the differential. Please submit two air-dried blood smears made soon after blood is drawn.	WBC morphology is not well preserved due to in-vitro aging. This may affect accuracy of the differential. Please submit two air-dried blood smears made soon after blood is drawn.	Cytoplasmic vacuolation Few, Neutrophil hyposegmentation Few	Cytoplasmic vacuolation 1+, Neutrophil hyposegmentation 1+	N/A	Cytoplasmic vacuolation 2+, Toxic Changes Mild	Cytoplasmic vacuolation 1+	N/A
Comment	NA	N/A	N/A	N/A	N/A	N/A	N/A	None	None	Slide Reviewed microscopically	N/A	N/A	None	None	The EDTA tube was received less than half full. In order to reduce the diluation effect of the anticoagulant, the tube should be filled properly	None	The EDTA tube was received less than half full. In order to reduce the diluation effect of the anticoagulant, the tube should be filled properly	The EDTA tube was received less than half full. In order to reduce the diluation effect of the anticoagulant, the tube should be filled properly	None	None	N/A	The EDTA tube was received less than half full. In order to reduce the diluation effect of the anticoagulant, the tube should be filled properly	None	N/A
CHEMISTRY	Units OSU VDL	Reference Range OSU VDL Low	Reference Range OSU VDL High	Units IDEXX	Referenace Range IDEXX Low	Referenace Range IDEXX High	1	2	6	5	11	12	10	7	8	9	3	4	13	14	15	16	17	18
BUN	mg/dl	10	35	mg/dl	16	37	24	27	41	26	25	29	20	22	19	23	24	25	26	27	21	24	23	25
Creatinine	mg/dl	1	2	mg/dl	0.9	2.5	1.1	1.2	2.7	2.1	0.9	0.8	1.4	1.7	1.3	1.2	1	1.1	1.9	1.6	0.9	1	1	1.2
Glucose	mg/dl	70	125	mg/dl	72	175	65	85	72	148	85	80	96	130	70	90	106	73	86	119	65	71	68 *Cells were present in the serum. Failure to promptly spearate serum from cells (within 30 minutes of collection) will lead to glucose consumption. Glucose in this sample will not be accurate.	25 *Cells were present in the serum. Failure to promptly spearate serum from cells (within 30 minutes of collection) will lead to glucose consumption. Glucose in this sample will not be accurate.
Cholesterol	mg/dl	75	175	mg/dl	91	305	206	236	150	306	108	60	193	203	117	342	124	126	169	277	171	215	172	148
Total Protein	g/dL	6	8.1	g/dl	6.3	8.8	6.6	8	7.2	6.6	8.6	7.4	7.7	7.2	9.1	7.8	9	6.9	7.3	7.6	7.7	6.9	8.6	8.4
Albumin	g/dL	2.6	4	g/dl	2.6	3.9	2.6	3.7	3.3	3.3	3	3.5	3	3	2.3	3.3	3.3	3.4	3.6	4.1	3.8	3.3	3.3	3.5
Bilirubin, Total	mg/dl	0	0.5	mg/dl	0	0.3	0.4	0.2	0.1	0.1	0.2	0.2	0.1	0.2	0.1	0.3	0.1	0.1	0.1	0.2	0.2	0.1	0.5	0.3
CK	U/L	50	300	U/L	64	440	342	140	333	153	159	148	292	237	163	500	181	154	178	127	354	173	272	2532
Alkaline Phosphatase	U/L	10	70	U/L	12	59	5	18	16	12	18	17	18	50	24	16	18	12	20	11	22	19	22	25
GGT	U/L	1	8	U/L	0	6	0	0	0	0	0	0	0	0	0	0	0	0	0	0	0	0	0	0
ALT (SGPT)	U/L	5	65	U/L	27	158	47	75	41	69	43	50	36	48	27	43	33	73	34	47	56	47	62	42
Sodium	mEq/L	145	160	mmol/L	147	157	148	153	151	150	150	153	152	150	150	152	151	154	151	154	153	154	148	150
Potassium	mEq/L	4	5.8	mmol/L	3.7	5.2	4.5	4.9	4.9	4.1	5.3	5.1	4.7	5	7.6	5.3	4.9	5.1	4.7	5.3	4.8	5.5	4.9	5
Chloride	mEq/L	117	128	mmol/L	114	126	118	114	115	114	119	122	116	115	119	114	113	118	117	114	115	121	111	114
Calcium	mg/dL	8	12	mg/dl	8.2	11.2	10	10.2	10.1	9.5	9	7.9	9.3	9.1	4.7	9.6	9.6	8.9	9.3	10.2	10.6	8.5	8.9	9.2
Phosphorus	mg/dL	3.5	6.1	mg/dl	2.9	6.3	4.7	4.8	5	4.9	5	Not Tested	5	3.8	5.3	4.7	4.5	4.4	6.2	5.7	6.1	4.9	5.7	5.6
tCO2	mEq/L	17	24	mmol/L	12	22	18.2	19.6	23.4	21	14.3	8.7	18.8	18.5	18.4	20.8	22	18.8	18.7	16.6	21.2	19.6	17.9	16
Anion Gap	mEq/L	13	25	mmol/L	12	25	16	24	18	19	22	27	22	22	20	23	21	22	20	29	22	19	24	25
Comment	N/A	N/A	N/A	N/A	N/A	N/A	Sample hemolyzed. Please interpret results with caution. If results do not fit clinical picture, please consider resubmitting a freshly drawn sample.	None	None	N/A	None	None	None	None	None	None	None	None	None	None	None	None	Sample hemolyzed. Please interpret results with caution. If results do not fit clinical picture, please consider resubmitting a freshly drawn sample.	Sample hemolyzed. Please interpret results with caution. If results do not fit clinical picture, please consider resubmitting a freshly drawn sample.
URINARY ANALYSIS	Units OSU VDL	Reference Range OSU VDL Low	Reference Range OSU VDL High	Units IDEXX	Referenace Range IDEXX Low	Referenace Range IDEXX High	1	2	6	5	11	12	10	7	8	9	3	4	13	14	15	16	17	18
Collection Method	N/A	N/A	N/A	N/A	N/A	N/A	N/A	N/A	Void	Void	N/A	Void	N/A	N/A	Void	N/A	N/A	N/A	N/A	N/A	N/A	N/A	N/A	N/A
Color	N/A	N/A	N/A	N/A	N/A	N/A	N/A	N/A	Pale straw	Yellow	N/A	Yellow	N/A	N/A	Yellow	N/A	N/A	N/A	N/A	N/A	N/A	N/A	N/A	N/A
Transparency	N/A	N/A	N/A	N/A	N/A	N/A	N/A	N/A	Slightly hazy	Slighty hazy	N/A	Hazy	N/A	N/A	Cloudy	N/A	N/A	N/A	N/A	N/A	N/A	N/A	N/A	N/A
Specific gravity	N/A	N/A	N/A	N/A	N/A	N/A	N/A	N/A	1.016	>1.05	N/A	>1.05	N/A	N/A	1.031	N/A	N/A	N/A	N/A	N/A	N/A	N/A	N/A	N/A
pH	N/A	N/A	N/A	N/A	N/A	N/A	N/A	N/A	6	6	N/A	6.5	N/A	N/A	6.5	N/A	N/A	N/A	N/A	N/A	N/A	N/A	N/A	N/A
Glucose	N/A	N/A	N/A	N/A	N/A	N/A	N/A	N/A	Neg	Neg	N/A	Neg	N/A	N/A	Neg	N/A	N/A	N/A	N/A	N/A	N/A	N/A	N/A	N/A
Bilirubin	N/A	N/A	N/A	N/A	N/A	N/A	N/A	N/A	Neg	Neg	N/A	Neg	N/A	N/A	Neg	N/A	N/A	N/A	N/A	N/A	N/A	N/A	N/A	N/A
Ketones	N/A	N/A	N/A	N/A	N/A	N/A	N/A	N/A	Neg	Neg	N/A	1+	N/A	N/A	Neg	N/A	N/A	N/A	N/A	N/A	N/A	N/A	N/A	N/A
Blood	N/A	N/A	N/A	N/A	N/A	N/A	N/A	N/A	Neg	Neg	N/A	Neg	N/A	N/A	Neg	N/A	N/A	N/A	N/A	N/A	N/A	N/A	N/A	N/A
Protein	N/A	N/A	N/A	N/A	N/A	N/A	N/A	N/A	Neg	Neg	N/A	Neg	N/A	N/A	Neg	N/A	N/A	N/A	N/A	N/A	N/A	N/A	N/A	N/A
WBC	N/A	N/A	N/A	N/A	N/A	N/A	N/A	N/A	Rare	None seen	N/A	None seen	N/A	N/A	Neg	N/A	N/A	N/A	N/A	N/A	N/A	N/A	N/A	N/A
RBC	N/A	N/A	N/A	N/A	N/A	N/A	N/A	N/A	None seen	None seen	N/A	None seen	N/A	N/A	Few seen	N/A	N/A	N/A	N/A	N/A	N/A	N/A	N/A	N/A
Bacteria	N/A	N/A	N/A	N/A	N/A	N/A	N/A	N/A	None seen	None seen	N/A	None seen	N/A	N/A	None seen	N/A	N/A	N/A	N/A	N/A	N/A	N/A	N/A	N/A
Fat	N/A	N/A	N/A	N/A	N/A	N/A	N/A	N/A	Fat moderate	Fat moderate	N/A	Fat few	N/A	N/A	Few seen	N/A	N/A	N/A	N/A	N/A	N/A	N/A	N/A	N/A
Comment	N/A	N/A	N/A	N/A	N/A	N/A	N/A	N/A	Urine is not well preserved due to in vitro aging. This may affect the microscopic results, interpret with caution.	Urine is not well preserved due to in vitro aging. This may affect the microscopic results, interpret with caution.	N/A	None	N/A	N/A	None seen	N/A	N/A	N/A	N/A	N/A	N/A	N/A	N/A	N/A
